# Supplementary material for: Mechanism of trinucleotide repeat expansion by MutSβ-MutLγ and contraction by FAN1
Source: Nat Commun. 2025 Oct 27;16:9445. doi: 10.1038/s41467-025-64485-w (PMC12559329; doi:10.1038/s41467-025-64485-w)
Supplement: Supplementary file 4 — Source Data [file 41467_2025_64485_MOESM4_ESM.zip]

Archive with 4 entries (4 files):
- Source_Data_Main.xlsm
- __MACOSX/._Source_Data_Main.xlsm
- Source_Data_supplementary.xlsm
- __MACOSX/._Source_Data_supplementary.xlsm
